# Supplementary material for: Extreme MetaboHealth scores in three cohort studies associate with plasma protein markers for inflammation and cholesterol transport
Source: Immun Ageing. 2025 Sep 9;22:34. doi: 10.1186/s12979-025-00527-7 (PMC12418662; doi:10.1186/s12979-025-00527-7)
Supplement: Supplementary file 3 — Supplementary Material 3. [file 12979_2025_527_MOESM3_ESM.xlsx]

## Sheet: Cytokines_RS_LLS_corr_age_sex
estimate	tstat	pval	padj_BH	padj_Bonf	cytokines	SE	CI_lower	CI_upper
1.08955	6.01148	4.33459e-09	3.90114e-08	3.90114e-08	GDF15	0.181246	0.734319	1.44479
0.849947	4.15484	4.06101e-05	0.000182745	0.000365491	IL6	0.204568	0.449001	1.25089
0.69078	3.56436	0.00041201	0.00123603	0.00370809	MIG	0.193802	0.310935	1.07063
0.479216	2.50443	0.0126855	0.0285423	0.114169	BDNF	0.191348	0.104182	0.85425
0.43	1.94493	0.0525748	0.089213	0.473173	MIP1a	0.221087	-0.00332299	0.863324
0.386606	1.89053	0.0594753	0.089213	0.535278	RANTES	0.204496	-0.0141995	0.787411
-0.190547	-0.985334	0.325092	0.417976	1	Eotaxin	0.193383	-0.56957	0.188477
-0.123894	-0.641916	0.521318	0.584443	1	MCP1	0.193007	-0.50218	0.254392
0.105594	0.547376	0.584443	0.584443	1	Psel	0.192908	-0.2725	0.483687

## Sheet: Proteins_RS_LLS_corr_age_sex
estimate	tstat	pval	padj_BH	padj_Bonf	Proteins	Protein_ID	SE	CI_lower	CI_upper
1.5149	8.55597	2.22755e-16	5.81389e-14	5.81389e-14	CRP	CRP_HUMAN	0.177058	1.16788	1.86193
-1.45647	-8.26405	1.87304e-15	2.44432e-13	4.88864e-13	APOA1	APOA1_HUMAN	0.176242	-1.8019	-1.11104
-1.39628	-7.81037	4.62419e-14	4.02305e-12	1.20691e-11	APOA2	APOA2_HUMAN	0.178772	-1.74666	-1.04589
-1.36676	-7.67487	1.17509e-13	7.66746e-12	3.06698e-11	CCSE1	CCSE1_HUMAN	0.178083	-1.7158	-1.01773
1.34961	7.50945	3.61038e-13	1.88462e-11	9.42309e-11	LBP	LBP_HUMAN	0.179722	0.997365	1.70186
-1.31219	-7.27641	1.70246e-12	6.42263e-11	4.44342e-10	TETN	TETN_HUMAN	0.180335	-1.66564	-0.958742
1.31352	7.27463	1.72254e-12	6.42263e-11	4.49584e-10	A1AG1	A1AG1_HUMAN	0.180562	0.959627	1.66742
-1.26793	-7.01379	9.35747e-12	3.05288e-10	2.4423e-09	MRM3	MRM3_HUMAN	0.180777	-1.62225	-0.913617
-1.26699	-6.98909	1.09571e-11	3.17757e-10	2.85981e-09	GELS	GELS_HUMAN	0.181281	-1.62229	-0.911683
-1.23128	-6.80299	3.55087e-11	9.26778e-10	9.26778e-09	APOM	APOM_HUMAN	0.180992	-1.58602	-0.876546
-1.19764	-6.59229	1.30529e-10	2.98535e-09	3.40682e-08	ITIH2	ITIH2_HUMAN	0.181673	-1.55371	-0.841567
1.20149	6.58406	1.37257e-10	2.98535e-09	3.58242e-08	A2GL	A2GL_HUMAN	0.182484	0.843823	1.55915
1.19629	6.55026	1.68602e-10	3.38501e-09	4.40051e-08	IF2P	IF2P_HUMAN	0.182632	0.838334	1.55424
1.17993	6.46759	2.77892e-10	5.1807e-09	7.25298e-08	CFAI	CFAI_HUMAN	0.182437	0.822359	1.5375
1.16914	6.38704	4.50054e-10	7.83094e-09	1.17464e-07	AACT	AACT_HUMAN	0.183048	0.810367	1.5279
1.14392	6.24109	1.06519e-09	1.73759e-08	2.78014e-07	HPT	HPT_HUMAN	0.183289	0.784681	1.50316
1.1384	6.21057	1.27295e-09	1.95435e-08	3.3224e-07	CO9	CO9_HUMAN	0.1833	0.779136	1.49766
-1.13477	-6.18187	1.50419e-09	2.18107e-08	3.92593e-07	TRFE	TRFE_HUMAN	0.183565	-1.49455	-0.774993
-1.10169	-5.9922	4.46439e-09	6.13266e-08	1.16521e-06	ANT3	ANT3_HUMAN	0.183855	-1.46204	-0.741346
1.09628	5.96191	5.29837e-09	6.91437e-08	1.38287e-06	CFAB	CFAB_HUMAN	0.18388	0.735878	1.45668
-1.06757	-5.78491	1.42132e-08	1.7665e-07	3.70966e-06	FETUA	FETUA_HUMAN	0.184544	-1.42927	-0.705871
1.05705	5.73108	1.90986e-08	2.22853e-07	4.98473e-06	CO3	CO3_HUMAN	0.184442	0.695553	1.41855
-1.05471	-5.72598	1.96383e-08	2.22853e-07	5.12561e-06	SEPP1	SEPP1_HUMAN	0.184197	-1.41573	-0.693688
-1.04734	-5.69157	2.36884e-08	2.57612e-07	6.18268e-06	APOD	APOD_HUMAN	0.184015	-1.408	-0.686673
1.0418	5.64501	3.04866e-08	3.1828e-07	7.957e-06	CFAH	CFAH_HUMAN	0.184552	0.680085	1.40352
-1.03077	-5.63094	3.28914e-08	3.30179e-07	8.58466e-06	ADIPO	ADIPO_HUMAN	0.183054	-1.38955	-0.671989
-1.03205	-5.57821	4.3658e-08	4.05294e-07	1.13947e-05	KAIN	KAIN_HUMAN	0.185014	-1.39467	-0.669426
-1.03147	-5.57796	4.37161e-08	4.05294e-07	1.14099e-05	ITIH1	ITIH1_HUMAN	0.184919	-1.39391	-0.669036
1.03104	5.57241	4.50327e-08	4.05294e-07	1.17535e-05	FIBA	FIBA_HUMAN	0.185026	0.668397	1.39369
-1.01101	-5.49799	6.68871e-08	5.81918e-07	1.74575e-05	IGF2	IGF2_HUMAN	0.183886	-1.37142	-0.650595
-1.01127	-5.48685	7.09427e-08	5.97292e-07	1.85161e-05	HRG	HRG_HUMAN	0.184308	-1.37251	-0.650034
1.00646	5.43395	9.36952e-08	7.64201e-07	2.44544e-05	CO5	CO5_HUMAN	0.185217	0.643442	1.36948
-0.980838	-5.29071	1.96803e-07	1.55653e-06	5.13656e-05	PGRP2	PGRP2_HUMAN	0.185389	-1.34419	-0.617483
-0.970315	-5.25619	2.34787e-07	1.80233e-06	6.12793e-05	PON1	PON1_HUMAN	0.184604	-1.33213	-0.608497
-0.961946	-5.19862	3.14448e-07	2.34489e-06	8.2071e-05	APOC1	APOC1_HUMAN	0.185039	-1.32462	-0.599277
0.962232	5.1757	3.52991e-07	2.55918e-06	9.21306e-05	FIBG	FIBG_HUMAN	0.185914	0.597848	1.32662
0.959336	5.16003	3.81922e-07	2.65704e-06	9.96818e-05	A1AG2	A1AG2_HUMAN	0.185917	0.594946	1.32373
0.958922	5.15747	3.86849e-07	2.65704e-06	0.000100967	FIBB	FIBB_HUMAN	0.185929	0.594509	1.32334
-0.924222	-5.09249	5.35155e-07	3.58142e-06	0.000139675	PHLD	PHLD_HUMAN	0.181487	-1.27993	-0.568513
-0.937505	-5.04364	6.81501e-07	4.43429e-06	0.000177872	TTHY	TTHY_HUMAN	0.185879	-1.30182	-0.573189
0.938191	5.0392	6.96575e-07	4.43429e-06	0.000181806	CD14	CD14_HUMAN	0.186179	0.573288	1.3031
-0.927799	-4.9828	9.18405e-07	5.70723e-06	0.000239704	APOA4	APOA4_HUMAN	0.1862	-1.29274	-0.562853
-0.910026	-4.8865	1.46393e-06	8.8857e-06	0.000382085	LCAT	LCAT_HUMAN	0.186233	-1.27504	-0.545017
-0.87819	-4.70847	3.39816e-06	2.01573e-05	0.000886921	MUC18	MUC18_HUMAN	0.186513	-1.24375	-0.512631
0.8753	4.68297	3.82565e-06	2.21888e-05	0.000998495	A1AT	A1AT_HUMAN	0.186911	0.508961	1.24164
-0.861351	-4.63377	4.8013e-06	2.72421e-05	0.00125314	IBP3	IBP3_HUMAN	0.185886	-1.22568	-0.497022
-0.863858	-4.62285	5.04827e-06	2.8034e-05	0.0013176	CRAC1	CRAC1_HUMAN	0.186867	-1.23011	-0.497605
0.851155	4.60926	5.3726e-06	2.92135e-05	0.00140225	CERU	CERU_HUMAN	0.184662	0.489224	1.21309
-0.849713	-4.55529	6.86965e-06	3.65914e-05	0.00179298	SAE1	SAE1_HUMAN	0.186533	-1.21531	-0.484115
-0.84293	-4.50182	8.743e-06	4.56384e-05	0.00228192	GPX3	GPX3_HUMAN	0.187242	-1.20992	-0.475943
-0.840105	-4.49172	9.14825e-06	4.68175e-05	0.00238769	RET4	RET4_HUMAN	0.187034	-1.20669	-0.473525
-0.818597	-4.38352	1.47821e-05	7.41949e-05	0.00385814	PROC	PROC_HUMAN	0.186744	-1.18461	-0.452585
-0.816043	-4.36171	1.62645e-05	8.00952e-05	0.00424505	HGFA	HGFA_HUMAN	0.187092	-1.18274	-0.449349
-0.806475	-4.29804	2.14489e-05	0.000102209	0.00559816	AFAM	AFAM_HUMAN	0.187638	-1.17424	-0.438712
0.806017	4.29708	2.15383e-05	0.000102209	0.00562149	PIGR	PIGR_HUMAN	0.187573	0.43838	1.17365
-0.799943	-4.27972	2.32125e-05	0.000108187	0.00605847	CETP	CETP_HUMAN	0.186915	-1.16629	-0.433596
0.802346	4.27554	2.36339e-05	0.000108218	0.00616844	FHR5	FHR5_HUMAN	0.18766	0.43454	1.17015
-0.783126	-4.27003	2.41996e-05	0.000108898	0.00631609	SPP24	SPP24_HUMAN	0.1834	-1.14258	-0.423668
0.793351	4.22871	2.88802e-05	0.000127758	0.00753774	ITIH3	ITIH3_HUMAN	0.187611	0.42564	1.16106
0.795399	4.22053	2.99029e-05	0.000130078	0.00780465	ABCB9	ABCB9_HUMAN	0.188459	0.426026	1.16477
-0.780299	-4.15343	3.97094e-05	0.000169904	0.0103642	PROP	PROP_HUMAN	0.187869	-1.14852	-0.412083
-0.761879	-4.07952	5.40315e-05	0.000227455	0.0141022	SODE	SODE_HUMAN	0.186757	-1.12792	-0.395842
-0.763512	-4.05908	5.87898e-05	0.000243558	0.0153441	CHLE	CHLE_HUMAN	0.1881	-1.13218	-0.394843
-0.756336	-4.03545	6.47848e-05	0.000264201	0.0169088	SHBG	SHBG_HUMAN	0.187423	-1.12368	-0.388993
-0.752972	-4.01325	7.09417e-05	0.000284858	0.0185158	LRRF1	LRRF1_HUMAN	0.187622	-1.1207	-0.38524
-0.744842	-3.97374	8.32979e-05	0.000329405	0.0217408	DDX55	DDX55_HUMAN	0.187441	-1.11222	-0.377464
-0.739301	-3.92904	9.97294e-05	0.000388498	0.0260294	MASP1	MASP1_HUMAN	0.188163	-1.10809	-0.370508
0.720385	3.85919	0.000131693	0.000505467	0.0343717	SAMP	SAMP_HUMAN	0.186667	0.354524	1.08625
-0.723088	-3.84353	0.00014008	0.000529868	0.0365609	A0A087WWT3	A0A087WWT3_HUMAN	0.188131	-1.09182	-0.354358
0.70387	3.74067	0.000209076	0.000779553	0.0545687	HEP2	HEP2_HUMAN	0.188167	0.33507	1.07267
-0.685312	-3.72343	0.00022339	0.000821195	0.0583049	KLKB1	KLKB1_HUMAN	0.184054	-1.04605	-0.324573
0.692689	3.68533	0.00025838	0.000928545	0.0674371	LYSC	LYSC_HUMAN	0.187958	0.324297	1.06108
0.694936	3.68331	0.000260367	0.000928545	0.0679558	LG3BP	LG3BP_HUMAN	0.188671	0.325147	1.06473
-0.69082	-3.6804	0.000263266	0.000928545	0.0687123	PAFA	PAFA_HUMAN	0.187702	-1.05871	-0.32293
-0.692252	-3.67447	0.000269256	0.000937011	0.0702758	LYAM1	LYAM1_HUMAN	0.188395	-1.0615	-0.323005
-0.686988	-3.64794	0.000297675	0.00102228	0.0776933	VASN	VASN_HUMAN	0.188322	-1.05609	-0.317883
-0.682946	-3.62391	0.000325822	0.00110441	0.0850396	IL1AP	IL1AP_HUMAN	0.188455	-1.05231	-0.31358
-0.681261	-3.61806	0.000333051	0.00111444	0.0869263	CLUS	CLUS_HUMAN	0.188295	-1.05031	-0.312211
-0.675358	-3.60645	0.000347824	0.00114914	0.0907822	IGHG2	IGHG2_HUMAN	0.187264	-1.04239	-0.308328
-0.678622	-3.59401	0.000364347	0.00118343	0.0950945	IPSP	IPSP_HUMAN	0.18882	-1.0487	-0.308541
-0.677816	-3.59186	0.000367271	0.00118343	0.0958576	PLTP	PLTP_HUMAN	0.188709	-1.04768	-0.307954
0.668996	3.54469	0.000437365	0.0013921	0.114152	IC1	IC1_HUMAN	0.188732	0.299088	1.0389
-0.666323	-3.5287	0.000463833	0.00145856	0.12106	CRIS3	CRIS3_HUMAN	0.18883	-1.03642	-0.296224
0.663202	3.52371	0.000472393	0.00146779	0.123295	CO8A	CO8A_HUMAN	0.188211	0.294315	1.03209
-0.65798	-3.49549	0.000523682	0.00158995	0.136681	PCYOX	PCYOX_HUMAN	0.188237	-1.02692	-0.289042
-0.660051	-3.49538	0.000523892	0.00158995	0.136736	CBPB2	CBPB2_HUMAN	0.188835	-1.03016	-0.289941
-0.651955	-3.46198	0.000591333	0.001774	0.154338	DOPO	DOPO_HUMAN	0.188318	-1.02105	-0.282858
-0.64698	-3.42931	0.000665085	0.00197258	0.173587	A2MG	A2MG_HUMAN	0.188662	-1.01675	-0.27721
-0.645516	-3.42481	0.000675884	0.00198209	0.176406	ATRN	ATRN_HUMAN	0.188482	-1.01493	-0.276098
-0.620842	-3.30003	0.00104941	0.00304329	0.273896	PI16	PI16_HUMAN	0.188132	-0.989575	-0.25211
-0.623278	-3.29359	0.00107312	0.00307786	0.280085	FA5	FA5_HUMAN	0.18924	-0.994181	-0.252375
-0.616616	-3.27254	0.00115411	0.00324972	0.301223	IGKC	IGKC_HUMAN	0.188421	-0.985914	-0.247317
-0.61895	-3.27158	0.00115795	0.00324972	0.302224	THRB	THRB_HUMAN	0.18919	-0.989754	-0.248145
0.613561	3.25492	0.00122626	0.00340482	0.320053	ITIH4	ITIH4_HUMAN	0.188502	0.244103	0.983019
0.600633	3.17124	0.00162949	0.0044768	0.425296	FBLN3	FBLN3_HUMAN	0.1894	0.229415	0.97185
-0.578701	-3.05985	0.00235676	0.00640743	0.615114	BTD	BTD_HUMAN	0.189127	-0.949383	-0.208018
-0.575201	-3.03508	0.0025546	0.00687371	0.66675	ECM1	ECM1_HUMAN	0.189518	-0.946649	-0.203753
-0.573269	-3.0217	0.00266767	0.0070889	0.696262	LUM	LUM_HUMAN	0.189717	-0.945108	-0.20143
0.570001	3.01925	0.00268889	0.0070889	0.701801	CO8B	CO8B_HUMAN	0.188789	0.199981	0.94002
0.568299	3.00454	0.00281946	0.0073588	0.73588	C4BPA	C4BPA_HUMAN	0.189147	0.197578	0.93902
-0.548723	-2.9391	0.00347364	0.00897645	0.906621	ALS	ALS_HUMAN	0.186698	-0.914644	-0.182803
0.554275	2.93134	0.00355979	0.00910887	0.929104	B2MG	B2MG_HUMAN	0.189086	0.183674	0.924877
-0.546825	-2.91001	0.00380677	0.00964629	0.993568	CNDP1	CNDP1_HUMAN	0.187912	-0.915126	-0.178525
0.545743	2.87368	0.00426366	0.0107001	1	VWF	VWF_HUMAN	0.189911	0.173524	0.917961
0.532847	2.81384	0.00512581	0.0127413	1	HV102	HV102_HUMAN	0.189366	0.161696	0.903998
0.514662	2.71128	0.00697796	0.0171816	1	KV116	KV116_HUMAN	0.189823	0.142617	0.886708
0.473067	2.64655	0.00843793	0.0205823	1	PZP	PZP_HUMAN	0.178748	0.122727	0.823407
-0.495357	-2.64153	0.00856197	0.0206914	1	A2AP	A2AP_HUMAN	0.187526	-0.862901	-0.127812
-0.488591	-2.58552	0.0100599	0.0240884	1	APOB	APOB_HUMAN	0.188972	-0.85897	-0.118213
-0.488839	-2.5777	0.0102867	0.0244075	1	KNG1	KNG1_HUMAN	0.189641	-0.860529	-0.117148
-0.477541	-2.51427	0.0123017	0.0289256	1	EPCR	EPCR_HUMAN	0.189932	-0.849801	-0.10528
0.476534	2.50395	0.0126606	0.0295037	1	LV301	LV301_HUMAN	0.190313	0.103528	0.84954
0.466784	2.49723	0.0128995	0.0297945	1	CO6	CO6_HUMAN	0.186921	0.100426	0.833141
0.469869	2.47782	0.0136119	0.031164	1	IGJ	IGJ_HUMAN	0.18963	0.0982011	0.841536
0.463736	2.44083	0.0150666	0.0341946	1	IGHA2	IGHA2_HUMAN	0.189991	0.0913606	0.836111
0.461704	2.42554	0.0157072	0.0353412	1	KV320	KV320_HUMAN	0.190351	0.0886227	0.834786
-0.457547	-2.40398	0.0166511	0.0371447	1	AMBP	AMBP_HUMAN	0.190329	-0.830585	-0.0845087
0.445372	2.3378	0.0198673	0.0439439	1	FA9	FA9_HUMAN	0.190509	0.0719813	0.818763
0.444606	2.33334	0.0201023	0.0440899	1	HV5X1	HV5X1_HUMAN	0.190545	0.0711457	0.818067
0.441205	2.32364	0.0206226	0.0448541	1	A0A0G2JMB2	A0A0G2JMB2_HUMAN	0.189877	0.069053	0.813356
-0.434243	-2.28481	0.0228231	0.0492299	1	LV469	LV469_HUMAN	0.190057	-0.806748	-0.061739
-0.428976	-2.25102	0.024902	0.0532739	1	FBLN1	FBLN1_HUMAN	0.19057	-0.802485	-0.055466
-0.423678	-2.24394	0.0253579	0.0538083	1	CPN2	CPN2_HUMAN	0.18881	-0.793738	-0.0536167
-0.42274	-2.223	0.0267486	0.0563016	1	CADH5	CADH5_HUMAN	0.190166	-0.795459	-0.0500205
-0.417138	-2.20956	0.0276759	0.0577873	1	ANGT	ANGT_HUMAN	0.188788	-0.787156	-0.0471203
-0.408777	-2.14925	0.0321866	0.0666723	1	PROZ	PROZ_HUMAN	0.190195	-0.781553	-0.0360013
-0.400877	-2.11957	0.03463	0.0711687	1	ZA2G	ZA2G_HUMAN	0.189131	-0.771567	-0.0301858
-0.400201	-2.09926	0.0363912	0.074204	1	FA12	FA12_HUMAN	0.190639	-0.773847	-0.0265561
0.392998	2.06536	0.0395033	0.0799253	1	LV208	LV208_HUMAN	0.190281	0.0200548	0.765942
0.39029	2.0462	0.0413604	0.083039	1	C9JPQ9	C9JPQ9_HUMAN	0.190739	0.0164483	0.764132
0.387135	2.02967	0.0430217	0.085715	1	CO8G	CO8G_HUMAN	0.190738	0.0132951	0.760975
0.382912	2.02214	0.043797	0.0865987	1	HBB	HBB_HUMAN	0.18936	0.0117731	0.754051
0.380361	1.99534	0.0466524	0.091551	1	HV226	HV226_HUMAN	0.190624	0.00674423	0.753978
0.36668	1.92407	0.0550229	0.107171	1	FHR4	FHR4_HUMAN	0.190575	-0.00684073	0.740201
-0.358703	-1.88385	0.0602776	0.116537	1	VTDB	VTDB_HUMAN	0.19041	-0.7319	0.0144931
-0.356781	-1.8802	0.0607744	0.116633	1	THBG	THBG_HUMAN	0.189757	-0.728698	0.015136
-0.356149	-1.8705	0.0621118	0.118101	1	LDHB	LDHB_HUMAN	0.190403	-0.729333	0.017035
-0.356785	-1.86811	0.0624443	0.118101	1	GP1BA	GP1BA_HUMAN	0.190987	-0.731113	0.0175429
-0.352446	-1.85113	0.064855	0.121778	1	QSOX1	QSOX1_HUMAN	0.190396	-0.725615	0.0207225
-0.344679	-1.80896	0.0711733	0.132687	1	HV307	HV307_HUMAN	0.19054	-0.718129	0.0287717
-0.344089	-1.80498	0.071795	0.132897	1	PLXD1	PLXD1_HUMAN	0.190633	-0.717722	0.0295444
0.342028	1.7912	0.0739827	0.135453	1	HV349	HV349_HUMAN	0.190949	-0.0322253	0.716281
0.341046	1.78976	0.0742139	0.135453	1	HV118	HV118_HUMAN	0.190554	-0.0324324	0.714524
0.336664	1.7659	0.0781405	0.14163	1	F13B	F13B_HUMAN	0.190647	-0.0369974	0.710325
-0.335206	-1.75863	0.0793698	0.142866	1	IGHG1	IGHG1_HUMAN	0.190606	-0.708787	0.038375
0.333799	1.75308	0.08032	0.143586	1	FCN2	FCN2_HUMAN	0.190408	-0.0393929	0.706992
0.328575	1.74531	0.0816636	0.144995	1	CYTC	CYTC_HUMAN	0.188261	-0.0404108	0.697561
-0.331129	-1.73923	0.082729	0.145894	1	FA10	FA10_HUMAN	0.190388	-0.704283	0.0420255
-0.325892	-1.70698	0.0885674	0.155142	1	APOA	APOA_HUMAN	0.190918	-0.700085	0.0483001
-0.317175	-1.68963	0.091842	0.159805	1	CBG	CBG_HUMAN	0.187718	-0.685096	0.0507462
0.314693	1.651	0.099488	0.171963	1	LV211	LV211_HUMAN	0.190607	-0.058891	0.688276
0.313475	1.64168	0.101407	0.174127	1	VTNC	VTNC_HUMAN	0.190948	-0.0607765	0.687726
0.311025	1.63626	0.102537	0.174916	1	HV315	HV315_HUMAN	0.190083	-0.0615315	0.683581
0.307999	1.61732	0.106561	0.1806	1	KV117	KV117_HUMAN	0.190437	-0.0652514	0.681249
0.306825	1.60542	0.109154	0.183802	1	CO7	CO7_HUMAN	0.191118	-0.0677593	0.68141
0.302977	1.58639	0.113405	0.189735	1	LV321	LV321_HUMAN	0.190985	-0.0713466	0.677301
-0.301451	-1.57909	0.115069	0.191293	1	C1QB	C1QB_HUMAN	0.190901	-0.67561	0.0727086
-0.298859	-1.57312	0.116445	0.192355	1	A0A0A0MTA3	A0A0A0MTA3_HUMAN	0.189978	-0.671208	0.0734911
0.282949	1.48101	0.139356	0.228755	1	OAF	OAF_HUMAN	0.191052	-0.0915058	0.657404
0.281389	1.47626	0.140625	0.229395	1	CXCL7	CXCL7_HUMAN	0.190609	-0.0921984	0.654976
0.279644	1.46236	0.144392	0.234077	1	LV319	LV319_HUMAN	0.191228	-0.0951562	0.654445
0.276264	1.44527	0.149129	0.240264	1	C4BPB	C4BPB_HUMAN	0.19115	-0.0983837	0.650911
0.272911	1.4267	0.154411	0.24715	1	LV39	LV39_HUMAN	0.191288	-0.102007	0.647828
-0.270538	-1.42363	0.155298	0.24715	1	FA11	FA11_HUMAN	0.190034	-0.642997	0.101921
0.268812	1.4103	0.159194	0.251816	1	HEMO	HEMO_HUMAN	0.190607	-0.104771	0.642395
0.266484	1.39658	0.16328	0.256723	1	HV270	HV270_HUMAN	0.190812	-0.107501	0.640469
0.264965	1.39229	0.164574	0.257209	1	CAH1	CAH1_HUMAN	0.190309	-0.108034	0.637964
-0.265573	-1.38893	0.16559	0.257257	1	APOF	APOF_HUMAN	0.191206	-0.640331	0.109185
0.261332	1.37205	0.170782	0.263752	1	PRG4	PRG4_HUMAN	0.190468	-0.111979	0.634643
0.261459	1.36696	0.172371	0.264639	1	HV373	HV373_HUMAN	0.191271	-0.113424	0.636343
-0.253607	-1.32749	0.185071	0.282477	1	CD44	CD44_HUMAN	0.191043	-0.628043	0.12083
0.248533	1.30695	0.191947	0.291269	1	HBA	HBA_HUMAN	0.190163	-0.12418	0.621246
0.244656	1.28014	0.201205	0.303552	1	FHR2	FHR2_HUMAN	0.191117	-0.129926	0.619238
0.242863	1.27049	0.204615	0.306473	1	C1S	C1S_HUMAN	0.191157	-0.131797	0.617523
-0.239272	-1.26804	0.205489	0.306473	1	A1BG	A1BG_HUMAN	0.188695	-0.609107	0.130563
0.228917	1.20278	0.229739	0.340693	1	PLSL	PLSL_HUMAN	0.190322	-0.144108	0.601942
-0.227546	-1.19534	0.232629	0.34303	1	ABCA1	ABCA1_HUMAN	0.190361	-0.600646	0.145554
0.226097	1.18953	0.234906	0.344441	1	IGHM	IGHM_HUMAN	0.190073	-0.14644	0.598634
0.224819	1.17822	0.239377	0.347579	1	C1R	C1R_HUMAN	0.190812	-0.149166	0.598805
0.225219	1.17739	0.239709	0.347579	1	CCD13	CCD13_HUMAN	0.191287	-0.149697	0.600134
-0.222395	-1.17207	0.241836	0.348616	1	FETUB	FETUB_HUMAN	0.189746	-0.594291	0.149501
-0.223475	-1.16893	0.243096	0.348616	1	LV147	LV147_HUMAN	0.191179	-0.59818	0.151229
-0.219518	-1.15268	0.249699	0.356128	1	FBN3	FBN3_HUMAN	0.190441	-0.592776	0.15374
-0.219189	-1.14354	0.253467	0.359537	1	A0A075B7B8	A0A075B7B8_HUMAN	0.191676	-0.594866	0.156488
0.198654	1.04672	0.295831	0.417362	1	HBD	HBD_HUMAN	0.189787	-0.173322	0.57063
-0.197205	-1.04241	0.297822	0.417912	1	HABP2	HABP2_HUMAN	0.189182	-0.567995	0.173584
-0.194143	-1.01636	0.310045	0.432737	1	HV343	HV343_HUMAN	0.191019	-0.568533	0.180246
0.192957	1.00803	0.31402	0.435039	1	HV313	HV313_HUMAN	0.191419	-0.182218	0.568132
0.191469	1.00593	0.315028	0.435039	1	APOL1	APOL1_HUMAN	0.19034	-0.18159	0.564529
0.189149	0.986901	0.324261	0.445432	1	HV146	HV146_HUMAN	0.191659	-0.186496	0.564794
0.185642	0.969647	0.332782	0.454744	1	LV140	LV140_HUMAN	0.191453	-0.189599	0.560883
-0.180816	-0.958702	0.338262	0.459824	1	CBPN	CBPN_HUMAN	0.188604	-0.550473	0.188842
-0.1822	-0.953468	0.340903	0.461013	1	KVD29	KVD29_HUMAN	0.191092	-0.556733	0.192333
0.180002	0.940929	0.347283	0.467221	1	HPTR	HPTR_HUMAN	0.191302	-0.194944	0.554948
0.174267	0.910682	0.362986	0.485843	1	HV428	HV428_HUMAN	0.191359	-0.200789	0.549323
0.164573	0.864644	0.387729	0.51584	1	IGLL5	IGLL5_HUMAN	0.190336	-0.208479	0.537624
0.165024	0.861691	0.38935	0.51584	1	TFR1	TFR1_HUMAN	0.191512	-0.210333	0.540381
-0.162207	-0.847165	0.397387	0.523828	1	C1QC	C1QC_HUMAN	0.19147	-0.537481	0.213068
-0.16101	-0.842436	0.400025	0.524655	1	HV169	HV169_HUMAN	0.191124	-0.535605	0.213586
0.154969	0.815202	0.41542	0.542123	1	MA1A1	MA1A1_HUMAN	0.190099	-0.217618	0.527556
0.153702	0.80557	0.420948	0.546604	1	CD5L	CD5L_HUMAN	0.190799	-0.220257	0.527661
0.1521	0.794764	0.427201	0.551977	1	HV551	HV551_HUMAN	0.191377	-0.222992	0.527192
-0.145065	-0.756928	0.449519	0.577952	1	HV432	HV432_HUMAN	0.191649	-0.52069	0.230561
-0.141913	-0.740509	0.459406	0.58777	1	LV746	LV746_HUMAN	0.191642	-0.517525	0.233699
-0.140447	-0.734049	0.46333	0.589898	1	C1QA	C1QA_HUMAN	0.191332	-0.51545	0.234556
0.132033	0.695881	0.486889	0.616884	1	C1RL	C1RL_HUMAN	0.189735	-0.239841	0.503907
-0.131782	-0.68835	0.491613	0.61986	1	HV383	HV383_HUMAN	0.191446	-0.50701	0.243446
0.127989	0.669145	0.503771	0.632136	1	APOH	APOH_HUMAN	0.191273	-0.246898	0.502877
-0.124164	-0.648599	0.516953	0.643182	1	APOC3	APOC3_HUMAN	0.191435	-0.49937	0.251041
-0.1234	-0.647748	0.517503	0.643182	1	FCGBP	FCGBP_HUMAN	0.190507	-0.496787	0.249986
-0.120602	-0.62971	0.529227	0.651897	1	KV106	KV106_HUMAN	0.19152	-0.495974	0.25477
-0.120626	-0.629278	0.52951	0.651897	1	FCN3	FCN3_HUMAN	0.19169	-0.496331	0.255079
0.112669	0.589944	0.555546	0.677731	1	F13A	F13A_HUMAN	0.190982	-0.26165	0.486987
-0.112757	-0.589733	0.555687	0.677731	1	LV861	LV861_HUMAN	0.191201	-0.487504	0.261989
-0.110588	-0.576929	0.564297	0.683388	1	LV151	LV151_HUMAN	0.191685	-0.486283	0.265106
-0.109454	-0.57155	0.567933	0.683388	1	LYVE1	LYVE1_HUMAN	0.191503	-0.484793	0.265886
0.109269	0.571185	0.568181	0.683388	1	KV105	KV105_HUMAN	0.191303	-0.265678	0.484216
0.107572	0.561883	0.574496	0.687814	1	KVD20	KVD20_HUMAN	0.19145	-0.267662	0.482807
-0.101049	-0.527123	0.598387	0.713146	1	A0A0G2JRQ6	A0A0G2JRQ6_HUMAN	0.191698	-0.476771	0.274673
-0.0957247	-0.503296	0.615021	0.729638	1	KJ01	KJ01_HUMAN	0.190196	-0.468502	0.277052
0.091793	0.479026	0.63217	0.745909	1	LV325	LV325_HUMAN	0.191624	-0.283784	0.46737
-0.0899015	-0.472448	0.636853	0.745909	1	IGLL1	IGLL1_HUMAN	0.190289	-0.462861	0.283058
-0.0897565	-0.468511	0.639663	0.745909	1	FINC	FINC_HUMAN	0.191578	-0.465243	0.28573
0.0888427	0.467806	0.640167	0.745909	1	PLCH1	PLCH1_HUMAN	0.189914	-0.283381	0.461067
-0.0880998	-0.462329	0.644085	0.747139	1	GNPTG	GNPTG_HUMAN	0.190556	-0.461584	0.285384
0.0870384	0.458242	0.647016	0.747218	1	MASP2	MASP2_HUMAN	0.18994	-0.285237	0.459314
-0.0856869	-0.44853	0.654002	0.750957	1	KV127	KV127_HUMAN	0.191039	-0.460117	0.288743
0.0854607	0.445749	0.656009	0.750957	1	IGHA1	IGHA1_HUMAN	0.191724	-0.290311	0.461233
-0.0844246	-0.440752	0.65962	0.751794	1	HV335	HV335_HUMAN	0.191547	-0.45985	0.291
0.0825755	0.431728	0.666161	0.753639	1	A0A0A0MT96	A0A0A0MT96_HUMAN	0.191267	-0.292301	0.457453
-0.0823088	-0.430555	0.667014	0.753639	1	KV401	KV401_HUMAN	0.191169	-0.456994	0.292376
-0.0712334	-0.373576	0.708909	0.79706	1	BGH3	BGH3_HUMAN	0.19068	-0.444959	0.302492
-0.0703747	-0.370024	0.711552	0.79706	1	IGHG4	IGHG4_HUMAN	0.19019	-0.443139	0.30239
0.0685823	0.358367	0.720249	0.79923	1	COL11	COL11_HUMAN	0.191375	-0.306505	0.44367
-0.0676082	-0.35334	0.724011	0.79923	1	PLMN	PLMN_HUMAN	0.19134	-0.442628	0.307412
-0.06622	-0.345439	0.729938	0.79923	1	HV601	HV601_HUMAN	0.191698	-0.441942	0.309502
0.0651929	0.344287	0.730803	0.79923	1	ANGI	ANGI_HUMAN	0.189356	-0.305939	0.436324
0.0658164	0.343481	0.731409	0.79923	1	CO2	CO2_HUMAN	0.191616	-0.309744	0.441377
0.065679	0.342878	0.731862	0.79923	1	A0A0A0MT69	A0A0A0MT69_HUMAN	0.191552	-0.309756	0.441114
-0.0576214	-0.302124	0.762707	0.829444	1	MBL2	MBL2_HUMAN	0.190721	-0.431427	0.316185
-0.0516592	-0.269819	0.787432	0.852779	1	A0A075B7D0	A0A075B7D0_HUMAN	0.191459	-0.426911	0.323593
-0.04864	-0.256948	0.797345	0.859946	1	CFAD	CFAD_HUMAN	0.189299	-0.419659	0.322379
-0.0472857	-0.247217	0.804861	0.86448	1	KV621	KV621_HUMAN	0.191272	-0.422172	0.3276
0.0454575	0.239402	0.810911	0.867408	1	ZPI	ZPI_HUMAN	0.189879	-0.326699	0.417614
-0.0408699	-0.213254	0.831233	0.884119	1	KVD15	KVD15_HUMAN	0.191649	-0.416495	0.334755
-0.0400141	-0.209167	0.834419	0.884119	1	LV218	LV218_HUMAN	0.191302	-0.414959	0.33493
-0.0392593	-0.206252	0.836695	0.884119	1	BIP	BIP_HUMAN	0.190347	-0.412332	0.333813
-0.0367955	-0.19286	0.847162	0.890357	1	IGHG3	IGHG3_HUMAN	0.190789	-0.410734	0.337143
0.0363802	0.189974	0.849421	0.890357	1	APOE	APOE_HUMAN	0.191501	-0.338954	0.411715
0.0323807	0.169265	0.86567	0.903759	1	APMAP	APMAP_HUMAN	0.191302	-0.342564	0.407325
-0.0283125	-0.14801	0.882406	0.917562	1	HV338	HV338_HUMAN	0.191288	-0.403231	0.346606
-0.0264296	-0.138073	0.890249	0.922044	1	HV64D	HV64D_HUMAN	0.191417	-0.401601	0.348741
-0.0228443	-0.120897	0.90383	0.930244	1	PEDF	PEDF_HUMAN	0.188956	-0.393192	0.347504
0.0226354	0.11876	0.905523	0.930244	1	HGFL	HGFL_HUMAN	0.190598	-0.350931	0.396201
0.021857	0.114547	0.908859	0.930244	1	APOC4	APOC4_HUMAN	0.190812	-0.352128	0.395842
0.0152518	0.0797042	0.936511	0.954802	1	LV949	LV949_HUMAN	0.191354	-0.359796	0.3903
-0.0102446	-0.0534503	0.957399	0.9723	1	ZBT20	ZBT20_HUMAN	0.191666	-0.385903	0.365414
0.00162281	0.00846381	0.993251	0.997246	1	PROS	PROS_HUMAN	0.191735	-0.374172	0.377417
0.00123734	0.00650758	0.994811	0.997246	1	FCG3A	FCG3A_HUMAN	0.190138	-0.371426	0.373901
-0.000886882	-0.00462573	0.996311	0.997246	1	HV205	HV205_HUMAN	0.191728	-0.376666	0.374893
-0.000660518	-0.0034541	0.997246	0.997246	1	LV545	LV545_HUMAN	0.191227	-0.375459	0.374138

## Sheet: Cytokines_NTR_LMER_corr_age_sex
estimate	tstat	pval	padj_BH	padj_Bonf	cytokines	SE	CI_lower	CI_upper
0.478278	1.47609	0.1494	0.224099	1	IL6	0.324018	-0.156784	1.11334
0.0100694	0.0445969	0.964798	0.965707	1	MCP1	0.225787	-0.432464	0.452603
0.535045	1.76695	0.0929487	0.209135	0.836539	MIP1a	0.302807	-0.0584451	1.12854
-0.545972	-2.45529	0.021705	0.0976723	0.195345	Eotaxin	0.222366	-0.981801	-0.110144
0.422351	1.6471	0.120129	0.216232	1	MIG	0.256421	-0.0802249	0.924926
0.553722	2.73919	0.0114282	0.0976723	0.102854	Psel	0.202148	0.15752	0.949925
0.574921	2.10703	0.0405973	0.121792	0.365376	GDF15	0.272858	0.0401288	1.10971
0.14998	0.68945	0.499325	0.641989	1	RANTES	0.217536	-0.276382	0.576342
0.00832412	0.0434437	0.965707	0.965707	1	BDNF	0.191607	-0.367219	0.383867

## Sheet: Protiens_NTR_LMER_corr_age_sex
estimate	tstat	pval	padj_BH	padj_Bonf	Proteins	Protein_ID	SE	CI_lower	CI_upper
-0.357139	-1.91269	0.0677938	0.143464	1	IPSP	IPSP_HUMAN	0.186721	-0.723105	0.0088273
-0.854374	-3.25405	0.00213624	0.0106872	0.557558	TTHY	TTHY_HUMAN	0.262557	-1.36898	-0.339772
-0.0474814	-0.333704	0.741501	0.813158	1	HGFL	HGFL_HUMAN	0.142286	-0.326357	0.231394
-0.701466	-3.4336	0.00217019	0.0106872	0.56642	MASP1	MASP1_HUMAN	0.204295	-1.10188	-0.301055
-0.323416	-1.65377	0.111195	0.210303	1	A2MG	A2MG_HUMAN	0.195563	-0.706712	0.0598804
-0.343553	-2.07859	0.0485139	0.108684	1	C1S	C1S_HUMAN	0.165282	-0.6675	-0.0196066
-0.233324	-1.26064	0.219557	0.35373	1	CO7	CO7_HUMAN	0.185085	-0.596083	0.129435
-0.365824	-1.47094	0.154298	0.26767	1	APOB	APOB_HUMAN	0.248701	-0.853269	0.121621
0.423984	1.8168	0.0817572	0.164143	1	KNG1	KNG1_HUMAN	0.233369	-0.0334102	0.881378
0.0469027	0.266779	0.791918	0.854093	1	APOE	APOE_HUMAN	0.175811	-0.29768	0.391486
0.817991	4.04971	0.00046456	0.00378906	0.12125	CO3	CO3_HUMAN	0.201987	0.422103	1.21388
0.811691	3.38664	0.0024361	0.011354	0.635822	CFAI	CFAI_HUMAN	0.239674	0.341937	1.28144
0.0233167	0.0859179	0.932244	0.946754	1	FA10	FA10_HUMAN	0.271384	-0.508586	0.55522
0.565214	2.60701	0.0154568	0.0480266	1	PIGR	PIGR_HUMAN	0.216806	0.140283	0.990145
-1.04366	-6.74789	5.58e-07	4e-05	0.00014569	ANT3	ANT3_HUMAN	0.154665	-1.3468	-0.740526
-0.112384	-0.451821	0.655455	0.753629	1	CAH1	CAH1_HUMAN	0.248736	-0.599898	0.375129
0.696548	2.59826	0.0157671	0.0484141	1	AACT	AACT_HUMAN	0.268083	0.171116	1.22198
0.0885874	0.377131	0.70939	0.784537	1	FBLN3	FBLN3_HUMAN	0.234898	-0.371804	0.548979
-0.516401	-2.56883	0.0168483	0.050545	1	TRFE	TRFE_HUMAN	0.201026	-0.910405	-0.122398
0.447666	1.83672	0.0786672	0.159164	1	ITIH4	ITIH4_HUMAN	0.243731	-0.0300372	0.92537
-0.460474	-1.67209	0.107496	0.204792	1	PLSL	PLSL_HUMAN	0.275388	-1.00022	0.079276
-0.680054	-3.25442	0.00336531	0.0143991	0.878346	ITIH2	ITIH2_HUMAN	0.208963	-1.08961	-0.270494
-0.449251	-2.36746	0.0263141	0.0697957	1	HV335	HV335_HUMAN	0.189761	-0.821175	-0.0773271
1.0698	6.27419	1.74e-06	7.58e-05	0.00045474	CERU	CERU_HUMAN	0.170508	0.735609	1.40399
-0.776571	-4.54787	0.00013108	0.00162918	0.0342127	CHLE	CHLE_HUMAN	0.170755	-1.11124	-0.441898
0.690755	3.02749	0.00581265	0.0221362	1	VWF	VWF_HUMAN	0.228161	0.243568	1.13794
-0.45785	-1.61128	0.11396	0.213982	1	HV338	HV338_HUMAN	0.284153	-1.01478	0.0990789
-0.677755	-3.19658	0.00387269	0.0155503	1	LYAM1	LYAM1_HUMAN	0.212025	-1.09332	-0.262193
-0.806079	-3.98852	0.00054233	0.00409604	0.141548	APOA1	APOA1_HUMAN	0.2021	-1.20219	-0.40997
0.94765	4.0916	0.00041795	0.00351889	0.109086	CO9	CO9_HUMAN	0.231609	0.493705	1.40159
-0.609126	-2.36148	0.0224926	0.0617956	1	AFAM	AFAM_HUMAN	0.257942	-1.11468	-0.103568
1.13968	6.24508	1.87e-06	7.58e-05	0.00048862	CO5	CO5_HUMAN	0.182493	0.782003	1.49736
-0.965336	-5.16355	2.75e-05	0.00051233	0.00717256	APOM	APOM_HUMAN	0.186952	-1.33175	-0.598916
-0.522505	-1.92239	0.0665041	0.142275	1	PLTP	PLTP_HUMAN	0.2718	-1.05522	0.0102139
0.116337	0.530624	0.600555	0.708103	1	FCGBP	FCGBP_HUMAN	0.219246	-0.313377	0.546052
-0.567587	-2.20853	0.0322291	0.081668	1	HV313	HV313_HUMAN	0.256997	-1.07129	-0.0638815
0.557202	3.44463	0.00211272	0.0106872	0.55142	CFAH	CFAH_HUMAN	0.16176	0.240159	0.874246
-0.537635	-3.03269	0.00574073	0.0221362	1	ZA2G	ZA2G_HUMAN	0.17728	-0.885098	-0.190173
0.201685	1.24197	0.226248	0.362274	1	CPN2	CPN2_HUMAN	0.162391	-0.116596	0.519967
0.343449	1.34467	0.191303	0.316013	1	MASP2	MASP2_HUMAN	0.255415	-0.157156	0.844054
-0.725776	-3.39395	0.00239279	0.011354	0.624518	PROS	PROS_HUMAN	0.213844	-1.1449	-0.306649
0.732445	3.49439	0.00186802	0.00995006	0.487553	FIBB	FIBB_HUMAN	0.209606	0.321625	1.14327
-0.12236	-0.5351	0.597504	0.708103	1	CO8A	CO8A_HUMAN	0.228667	-0.570539	0.325819
0.557365	2.45972	0.0214915	0.0603149	1	FETUB	FETUB_HUMAN	0.226597	0.113243	1.00149
1.01945	6.02032	3.24e-06	8.76e-05	0.00084581	CFAB	CFAB_HUMAN	0.169334	0.687558	1.35134
-0.280124	-1.78815	0.0863872	0.169527	1	CNDP1	CNDP1_HUMAN	0.156656	-0.587165	0.0269162
0.70515	3.28252	0.00314298	0.013672	0.820318	FIBG	FIBG_HUMAN	0.21482	0.284111	1.12619
0.460547	2.711	0.012194	0.0408029	1	VTDB	VTDB_HUMAN	0.169881	0.127586	0.793508
0.188311	0.847035	0.405343	0.542537	1	APOL1	APOL1_HUMAN	0.222318	-0.247424	0.624046
-0.964325	-5.79784	5.61e-06	0.00012198	0.00146375	IBP3	IBP3_HUMAN	0.166325	-1.29032	-0.638334
0.758156	3.58472	0.00149325	0.00866085	0.389738	FIBA	FIBA_HUMAN	0.211496	0.34363	1.17268
-0.551064	-2.18264	0.0390783	0.0953218	1	CYTC	CYTC_HUMAN	0.252476	-1.04591	-0.0562203
-0.864611	-3.9989	0.0005283	0.00409604	0.137886	HRG	HRG_HUMAN	0.216212	-1.28838	-0.440843
0.65915	2.88424	0.00815714	0.0283869	1	ITIH3	ITIH3_HUMAN	0.228535	0.21123	1.10707
-0.261101	-1.02981	0.313364	0.451868	1	PHLD	PHLD_HUMAN	0.253542	-0.758034	0.235833
-0.738004	-3.41765	0.00225729	0.0109102	0.589152	DDX55	DDX55_HUMAN	0.215939	-1.16124	-0.314771
1.04553	4.63031	0.00010632	0.00138749	0.0277497	A2GL	A2GL_HUMAN	0.225802	0.602969	1.4881
-0.141826	-0.583771	0.564821	0.695761	1	OAF	OAF_HUMAN	0.242949	-0.617997	0.334344
-0.338078	-1.59507	0.123782	0.227514	1	C4BPB	C4BPB_HUMAN	0.211951	-0.753494	0.0773387
-0.0141883	-0.0723032	0.94296	0.950241	1	CO6	CO6_HUMAN	0.196233	-0.398799	0.370422
0.519819	2.36467	0.0264742	0.0697957	1	ANGT	ANGT_HUMAN	0.219827	0.0889655	0.950672
-0.589213	-2.11536	0.0449692	0.103867	1	CLUS	CLUS_HUMAN	0.27854	-1.13514	-0.0432852
-0.122041	-0.96712	0.343124	0.476359	1	MBL2	MBL2_HUMAN	0.12619	-0.36937	0.125287
-0.421734	-1.49743	0.141113	0.253801	1	FA11	FA11_HUMAN	0.281639	-0.973736	0.130269
-1.15268	-6.15598	2.32e-06	7.58e-05	0.00060641	APOA4	APOA4_HUMAN	0.187246	-1.51968	-0.785687
-0.439347	-2.23921	0.0346771	0.0870262	1	PEDF	PEDF_HUMAN	0.196206	-0.823905	-0.0547898
-1.11234	-6.70875	6.13e-07	4e-05	0.0001599	GELS	GELS_HUMAN	0.165804	-1.4373	-0.787366
-0.305713	-1.49992	0.146677	0.260426	1	GP1BA	GP1BA_HUMAN	0.203819	-0.705191	0.0937652
-0.68978	-2.57942	0.0131582	0.043472	1	HV373	HV373_HUMAN	0.267417	-1.21391	-0.165653
-0.420149	-1.84553	0.0773346	0.159164	1	ALS	ALS_HUMAN	0.227658	-0.86635	0.0260522
0.470765	2.17596	0.0396298	0.095772	1	C1RL	C1RL_HUMAN	0.216348	0.0467313	0.894799
0.522109	2.19837	0.0378061	0.0930885	1	PLMN	PLMN_HUMAN	0.237498	0.056621	0.987597
0.185488	0.758658	0.455443	0.592563	1	FINC	FINC_HUMAN	0.244495	-0.293713	0.664689
0.155827	0.576588	0.567029	0.695761	1	F13A	F13A_HUMAN	0.270257	-0.373868	0.685522
-0.438839	-2.09419	0.0469804	0.106625	1	KLKB1	KLKB1_HUMAN	0.209551	-0.849551	-0.0281266
-0.649542	-3.81549	0.00083859	0.00591545	0.218872	APOC1	APOC1_HUMAN	0.170238	-0.983203	-0.315882
-0.678584	-2.6318	0.0146131	0.0470868	1	RET4	RET4_HUMAN	0.25784	-1.18394	-0.173227
-0.207478	-0.759417	0.454997	0.592563	1	C1R	C1R_HUMAN	0.273207	-0.742953	0.327997
0.526285	2.5537	0.0174302	0.0511155	1	LG3BP	LG3BP_HUMAN	0.206087	0.122362	0.930208
-0.203745	-1.01169	0.321781	0.46083	1	PAFA	PAFA_HUMAN	0.201391	-0.598463	0.190974
0.578698	3.8523	0.0007645	0.00554266	0.199536	PZP	PZP_HUMAN	0.150222	0.284269	0.873127
-0.711342	-3.35719	0.00261882	0.0117847	0.683512	A0A0G2JRQ6	A0A0G2JRQ6_HUMAN	0.211886	-1.12663	-0.296052
-0.379737	-1.99009	0.0580867	0.1274	1	KV127	KV127_HUMAN	0.190814	-0.753725	-0.00574939
-0.36603	-1.6986	0.102321	0.197821	1	KV320	KV320_HUMAN	0.215489	-0.788381	0.05632
-0.299164	-1.23475	0.228876	0.364247	1	KV105	KV105_HUMAN	0.242287	-0.774037	0.17571
-0.346378	-1.29634	0.201323	0.330474	1	CETP	CETP_HUMAN	0.267196	-0.870074	0.177317
1.15055	6.18854	2.15e-06	7.58e-05	0.00056016	LBP	LBP_HUMAN	0.185917	0.786162	1.51494
-0.702406	-5.55612	1.02e-05	0.00020548	0.00267121	APOH	APOH_HUMAN	0.12642	-0.950185	-0.454627
-0.184964	-0.666822	0.511246	0.647743	1	CFAD	CFAD_HUMAN	0.277382	-0.728622	0.358694
-0.115181	-0.601187	0.55335	0.687759	1	LYSC	LYSC_HUMAN	0.191589	-0.490689	0.260327
0.0300394	0.284379	0.778557	0.846681	1	APOA	APOA_HUMAN	0.105631	-0.176994	0.237073
0.394992	1.47805	0.152397	0.26767	1	CD14	CD14_HUMAN	0.267238	-0.128785	0.918769
0.648572	5.00774	4.08e-05	0.00070309	0.0106577	A1BG	A1BG_HUMAN	0.129514	0.394729	0.902415
-0.543372	-2.07439	0.0436657	0.102674	1	CBPB2	CBPB2_HUMAN	0.261942	-1.05677	-0.0299741
0.250058	0.877264	0.38904	0.523399	1	CO2	CO2_HUMAN	0.285043	-0.308616	0.808732
0.893384	4.94791	4.74e-05	0.00072812	0.012378	THBG	THBG_HUMAN	0.180558	0.539497	1.24727
0.966796	5.8783	4.6e-06	0.00010914	0.00120055	A1AT	A1AT_HUMAN	0.164469	0.644443	1.28915
-0.565087	-3.73206	0.00103378	0.00674543	0.269817	FA5	FA5_HUMAN	0.151414	-0.861852	-0.268321
-0.0476421	-0.212905	0.833199	0.876875	1	FCG3A	FCG3A_HUMAN	0.223772	-0.486227	0.390942
-0.408978	-2.39971	0.0245234	0.0659857	1	ECM1	ECM1_HUMAN	0.170428	-0.743011	-0.0749444
-0.0017146	-0.0084054	0.993363	0.993363	1	APOC4	APOC4_HUMAN	0.203988	-0.401524	0.398094
0.0589859	0.314739	0.75568	0.82524	1	HV349	HV349_HUMAN	0.187412	-0.308336	0.426307
0.241839	0.956138	0.348536	0.480332	1	SAMP	SAMP_HUMAN	0.252933	-0.253901	0.737578
-0.57131	-2.62092	0.0149773	0.0476715	1	PROP	PROP_HUMAN	0.217981	-0.998546	-0.144075
-0.10887	-0.380991	0.704964	0.784537	1	KV106	KV106_HUMAN	0.285756	-0.668941	0.4512
-0.236351	-1.30676	0.203675	0.332245	1	CO8B	CO8B_HUMAN	0.180868	-0.590846	0.118143
-0.684269	-3.57514	0.00152892	0.00867499	0.399049	IL1AP	IL1AP_HUMAN	0.191396	-1.0594	-0.309139
-0.345421	-1.96161	0.061507	0.133778	1	CD5L	CD5L_HUMAN	0.176091	-0.690552	-0.000289619
0.138273	0.63723	0.530007	0.665057	1	FA12	FA12_HUMAN	0.216991	-0.287022	0.563568
-1.21538	-6.00637	3.35e-06	8.76e-05	0.00087553	TETN	TETN_HUMAN	0.202349	-1.61198	-0.818787
-0.106426	-0.423799	0.675487	0.767624	1	C4BPA	C4BPA_HUMAN	0.251124	-0.598621	0.385768
-0.918099	-3.55581	0.00088574	0.00608364	0.231178	SEPP1	SEPP1_HUMAN	0.258197	-1.42415	-0.412043
-0.737666	-4.98541	4.31e-05	0.00070309	0.0112494	APOD	APOD_HUMAN	0.147965	-1.02767	-0.44766
0.268725	0.965632	0.339278	0.473538	1	F13B	F13B_HUMAN	0.27829	-0.276713	0.814163
0.522679	2.55844	0.0172453	0.0511155	1	VTNC	VTNC_HUMAN	0.204296	0.122267	0.923092
-0.591124	-2.30223	0.0303036	0.0775416	1	ATRN	ATRN_HUMAN	0.256761	-1.09437	-0.0878814
-0.66072	-3.98359	0.00054928	0.00409604	0.143361	AMBP	AMBP_HUMAN	0.165861	-0.985801	-0.335639
0.16325	0.650586	0.521493	0.657535	1	FBLN1	FBLN1_HUMAN	0.250928	-0.328559	0.655059
-0.476083	-2.77602	0.0104986	0.0355861	1	IGJ	IGJ_HUMAN	0.171498	-0.812213	-0.139953
-0.103968	-0.528329	0.602122	0.708103	1	APOC3	APOC3_HUMAN	0.196787	-0.489664	0.281727
-0.0569734	-0.276897	0.78423	0.849311	1	IGHA2	IGHA2_HUMAN	0.205757	-0.460249	0.346302
-0.47557	-3.2194	0.00366473	0.0152702	0.956493	IGHA1	IGHA1_HUMAN	0.14772	-0.765097	-0.186044
0.0829007	0.432165	0.669479	0.766378	1	PROZ	PROZ_HUMAN	0.191827	-0.293073	0.458874
-0.864784	-3.34839	0.00162879	0.00904496	0.425113	A2AP	A2AP_HUMAN	0.258269	-1.37098	-0.358587
-0.601714	-2.98107	0.0064909	0.0235295	1	IC1	IC1_HUMAN	0.201845	-0.997321	-0.206106
-0.33201	-1.79468	0.0853101	0.169527	1	IGHM	IGHM_HUMAN	0.184997	-0.694597	0.0305771
-0.953314	-4.76488	7.55e-05	0.00109461	0.019703	PGRP2	PGRP2_HUMAN	0.200071	-1.34545	-0.561182
-0.592826	-2.81741	0.00953574	0.0327477	1	C1QA	C1QA_HUMAN	0.210416	-1.00523	-0.180419
-0.490629	-1.89701	0.0699228	0.145999	1	C1QB	C1QB_HUMAN	0.258633	-0.997539	0.0162821
0.149889	0.95385	0.349667	0.480332	1	PRG4	PRG4_HUMAN	0.157141	-0.158102	0.457879
-0.219003	-1.09357	0.284997	0.434445	1	LV39	LV39_HUMAN	0.200264	-0.611514	0.173508
-0.734385	-3.01265	0.00602173	0.0221362	1	PROC	PROC_HUMAN	0.243767	-1.21216	-0.25661
-0.714559	-3.48069	0.0019322	0.0100861	0.504305	CADH5	CADH5_HUMAN	0.205293	-1.11693	-0.312193
-0.278702	-1.63341	0.115431	0.215196	1	HV102	HV102_HUMAN	0.170625	-0.613121	0.0557177
-0.114845	-0.554215	0.58456	0.708103	1	HV146	HV146_HUMAN	0.207221	-0.52099	0.2913
-0.0940959	-0.39748	0.694526	0.781342	1	HEMO	HEMO_HUMAN	0.236731	-0.55808	0.369888
0.582985	2.40854	0.0240559	0.0654018	1	HPT	HPT_HUMAN	0.242049	0.108578	1.05739
-0.250459	-0.98898	0.332541	0.46663	1	SPP24	SPP24_HUMAN	0.25325	-0.746821	0.245902
-0.925311	-4.34335	0.00022056	0.00221411	0.0575668	LUM	LUM_HUMAN	0.213041	-1.34286	-0.507758
0.433743	2.65176	0.0139635	0.0455558	1	HABP2	HABP2_HUMAN	0.163568	0.113155	0.754331
0.342791	1.35808	0.18707	0.310988	1	CBG	CBG_HUMAN	0.252409	-0.151921	0.837503
-0.500978	-2.53864	0.0180299	0.0517122	1	IGHG2	IGHG2_HUMAN	0.197341	-0.887758	-0.114197
-0.414068	-2.3347	0.0282511	0.0737355	1	IGHG1	IGHG1_HUMAN	0.177354	-0.761675	-0.0664615
-0.165754	-0.704036	0.488186	0.621544	1	HBB	HBB_HUMAN	0.235435	-0.627198	0.295689
-0.142975	-0.579271	0.567805	0.695761	1	HBD	HBD_HUMAN	0.246818	-0.626729	0.34078
-0.410891	-1.5823	0.12667	0.231195	1	COL11	COL11_HUMAN	0.259679	-0.919852	0.09807
0.444374	1.79127	0.0858706	0.169527	1	BGH3	BGH3_HUMAN	0.248078	-0.0418498	0.930598
-0.849252	-4.48378	0.0001543	0.00175102	0.0402733	FETUA	FETUA_HUMAN	0.189405	-1.22048	-0.478024
0.132033	0.531702	0.59982	0.708103	1	A1AG2	A1AG2_HUMAN	0.248321	-0.354667	0.618733
-0.970674	-4.29038	0.00025242	0.00235292	0.0658818	KAIN	KAIN_HUMAN	0.226244	-1.4141	-0.527244
0.403173	1.84175	0.0779033	0.159164	1	PLXD1	PLXD1_HUMAN	0.218908	-0.0258787	0.832225
-0.213845	-0.745294	0.459886	0.594209	1	BIP	BIP_HUMAN	0.286927	-0.776211	0.348521
-0.527562	-2.09571	0.0468335	0.106625	1	THRB	THRB_HUMAN	0.251734	-1.02095	-0.0341724
-0.819286	-3.65097	0.00126617	0.00768536	0.33047	MUC18	MUC18_HUMAN	0.224402	-1.25911	-0.379465
-0.291344	-2.6086	0.0153973	0.0480266	1	IGHG4	IGHG4_HUMAN	0.111686	-0.510244	-0.0724438
-0.760293	-3.65748	0.00124562	0.00768536	0.325107	APOA2	APOA2_HUMAN	0.207874	-1.16772	-0.352869
1.19343	7.08796	2.51e-07	3.27e-05	6.54e-05	CRP	CRP_HUMAN	0.168375	0.863425	1.52344
-0.36926	-1.59995	0.122692	0.227111	1	HV205	HV205_HUMAN	0.230795	-0.82161	0.0830892
0.120639	0.4636	0.647111	0.750649	1	HV226	HV226_HUMAN	0.260223	-0.389389	0.630668
-0.464779	-2.1651	0.0405435	0.0970812	1	KV401	KV401_HUMAN	0.214668	-0.885521	-0.0440369
0.539519	2.30782	0.0299413	0.077373	1	ZPI	ZPI_HUMAN	0.233778	0.0813219	0.997717
-0.677287	-3.35906	0.00260652	0.0117847	0.680302	ITIH1	ITIH1_HUMAN	0.20163	-1.07247	-0.2821
-0.414568	-1.47415	0.153438	0.26767	1	QSOX1	QSOX1_HUMAN	0.281225	-0.965759	0.136624
-0.377219	-2.91424	0.00760097	0.0270756	1	PON1	PON1_HUMAN	0.12944	-0.630916	-0.123522
0.188327	0.827052	0.416355	0.554431	1	FA9	FA9_HUMAN	0.227709	-0.257975	0.634629
0.156643	0.77786	0.444252	0.585605	1	HEP2	HEP2_HUMAN	0.201377	-0.238049	0.551335
0.0332047	0.253465	0.802067	0.861308	1	FHR4	FHR4_HUMAN	0.131003	-0.223557	0.289966
0.59212	3.01386	0.00600385	0.0221362	1	FHR5	FHR5_HUMAN	0.196466	0.207054	0.977186
0.0943424	0.405373	0.688794	0.778248	1	LDHB	LDHB_HUMAN	0.23273	-0.3618	0.550485
-0.21861	-0.993471	0.330391	0.466119	1	PCYOX	PCYOX_HUMAN	0.220047	-0.649895	0.212674
0.06447	0.226921	0.82149	0.871581	1	CO8G	CO8G_HUMAN	0.284108	-0.49237	0.621311
-0.210083	-1.11866	0.274356	0.421217	1	GPX3	GPX3_HUMAN	0.187799	-0.578161	0.157996
-0.599257	-2.48377	0.0203757	0.057805	1	C1QC	C1QC_HUMAN	0.24127	-1.07214	-0.126377
-0.234755	-1.14594	0.263118	0.408773	1	FCN3	FCN3_HUMAN	0.204859	-0.636271	0.166761
-0.223171	-1.45566	0.158443	0.270285	1	LV861	LV861_HUMAN	0.153313	-0.52366	0.0773172
-0.28955	-1.02962	0.308572	0.44743	1	LV469	LV469_HUMAN	0.28122	-0.840731	0.261631
-0.157159	-0.794855	0.434487	0.57564	1	LV949	LV949_HUMAN	0.19772	-0.544682	0.230365
-0.0581376	-0.233558	0.817309	0.870684	1	A0A0A0MT96	A0A0A0MT96_HUMAN	0.248922	-0.546015	0.42974
-0.555107	-3.21052	0.00374442	0.0152702	0.977295	ADIPO	ADIPO_HUMAN	0.172902	-0.89399	-0.216225
-0.48981	-1.90997	0.0681589	0.143464	1	BTD	BTD_HUMAN	0.256449	-0.992441	0.0128221
-0.0790156	-0.340144	0.736707	0.811311	1	TFR1	TFR1_HUMAN	0.2323	-0.534316	0.376284
-0.816425	-3.71	0.00109253	0.00695491	0.285151	CCSE1	CCSE1_HUMAN	0.220061	-1.24774	-0.385114
-1.04115	-8.47644	1.11e-08	2.9e-06	2.9e-06	IGF2	IGF2_HUMAN	0.122828	-1.28189	-0.800408
0.0979587	0.547748	0.588923	0.708103	1	CXCL7	CXCL7_HUMAN	0.178839	-0.25256	0.448477
-0.274816	-1.56838	0.129881	0.235409	1	HV601	HV601_HUMAN	0.175223	-0.618247	0.0686146
-0.0581647	-0.555056	0.583998	0.708103	1	HV5X1	HV5X1_HUMAN	0.104791	-0.263551	0.147221
-0.617421	-4.42753	0.00017797	0.00193544	0.0464506	HV307	HV307_HUMAN	0.13945	-0.890739	-0.344103
-0.0300739	-0.150871	0.881338	0.90732	1	APMAP	APMAP_HUMAN	0.199335	-0.420763	0.360615
-1.0161	-4.14316	0.00014515	0.00172206	0.0378853	CRAC1	CRAC1_HUMAN	0.245248	-1.49678	-0.535424
-0.262482	-1.00339	0.325683	0.461974	1	FBN3	FBN3_HUMAN	0.261595	-0.775198	0.250235
-0.258363	-1.46696	0.155368	0.26767	1	FCN2	FCN2_HUMAN	0.176122	-0.603557	0.0868298
0.204274	0.720448	0.474895	0.610579	1	MA1A1	MA1A1_HUMAN	0.283538	-0.35145	0.759999
-0.174313	-1.13526	0.267475	0.413082	1	A0A0G2JMB2	A0A0G2JMB2_HUMAN	0.153545	-0.475256	0.126629
-0.125706	-0.473738	0.639968	0.746118	1	ZBT20	ZBT20_HUMAN	0.265349	-0.64578	0.394369
-0.345958	-1.46505	0.155885	0.26767	1	PLCH1	PLCH1_HUMAN	0.236141	-0.808785	0.116869
-0.311416	-1.36904	0.183663	0.307282	1	LYVE1	LYVE1_HUMAN	0.227471	-0.757251	0.134418
-0.193313	-1.09054	0.286301	0.434445	1	A0A075B7D0	A0A075B7D0_HUMAN	0.177263	-0.540743	0.154117
0.269981	1.29821	0.206551	0.334844	1	CCD13	CCD13_HUMAN	0.207964	-0.137621	0.677584
0.0954663	1.43209	0.164986	0.27962	1	FHR2	FHR2_HUMAN	0.0666621	-0.0351891	0.226122
-0.0188471	-0.0806173	0.936415	0.947303	1	LV319	LV319_HUMAN	0.233785	-0.477057	0.439363
-0.447721	-1.83965	0.0782204	0.159164	1	A0A0A0MTA3	A0A0A0MTA3_HUMAN	0.243372	-0.924721	0.0292799
-0.510976	-1.93042	0.0654521	0.141182	1	LCAT	LCAT_HUMAN	0.264696	-1.02977	0.00781894
0.252848	1.16766	0.254415	0.397802	1	CBPN	CBPN_HUMAN	0.216542	-0.171567	0.677263
-1.07416	-4.70378	8.82e-05	0.00121131	0.0230149	HGFA	HGFA_HUMAN	0.228361	-1.52174	-0.626581
0.503139	2.58627	0.0161988	0.0491613	1	SHBG	SHBG_HUMAN	0.194542	0.121843	0.884436
0.0882102	0.380891	0.706635	0.784537	1	KV117	KV117_HUMAN	0.231589	-0.365696	0.542116
-0.214235	-1.21139	0.237539	0.375744	1	KVD20	KVD20_HUMAN	0.176851	-0.560856	0.132386
-0.36661	-2.54005	0.0179791	0.0517122	1	LV151	LV151_HUMAN	0.144332	-0.649495	-0.083725
-0.145207	-0.601159	0.55337	0.687759	1	KVD15	KVD15_HUMAN	0.241546	-0.618628	0.328214
-0.002207	-0.0093171	0.992643	0.993363	1	LV140	LV140_HUMAN	0.236876	-0.466476	0.462062
-0.0523944	-0.249355	0.805208	0.861308	1	ABCA1	ABCA1_HUMAN	0.21012	-0.464222	0.359433
-0.231564	-1.08093	0.290473	0.436575	1	LV211	LV211_HUMAN	0.214227	-0.651442	0.188314
-0.104467	-0.528077	0.602294	0.708103	1	LV208	LV208_HUMAN	0.197826	-0.492199	0.283265
-0.0849604	-0.379445	0.707694	0.784537	1	A0A0A0MT69	A0A0A0MT69_HUMAN	0.223907	-0.52381	0.353889
0.424705	1.73321	0.0958887	0.186768	1	C9JPQ9	C9JPQ9_HUMAN	0.245039	-0.0555629	0.904974
0.812947	3.75958	0.00096503	0.0064583	0.251874	IF2P	IF2P_HUMAN	0.216233	0.389137	1.23676
-0.942584	-4.11173	0.00039718	0.00345551	0.103665	VASN	VASN_HUMAN	0.229243	-1.39189	-0.493277
-0.919393	-4.14988	0.0003605	0.00324451	0.0940908	SAE1	SAE1_HUMAN	0.221547	-1.35362	-0.485169
-0.0535598	-0.195157	0.846913	0.884177	1	HV383	HV383_HUMAN	0.274445	-0.591463	0.484343
-0.225251	-1.16737	0.254532	0.397802	1	HV315	HV315_HUMAN	0.192957	-0.60344	0.152937
-0.19925	-0.721806	0.477387	0.610775	1	HV64D	HV64D_HUMAN	0.276044	-0.740286	0.341786
0.572575	2.11617	0.044895	0.103867	1	A1AG1	A1AG1_HUMAN	0.270571	0.0422654	1.10288
-0.0281761	-0.14876	0.882986	0.90732	1	HPTR	HPTR_HUMAN	0.189406	-0.399405	0.343053
-0.738741	-3.29667	0.00303626	0.0134316	0.792464	MRM3	MRM3_HUMAN	0.224087	-1.17794	-0.299538
-0.13172	-1.0571	0.300987	0.441334	1	LV321	LV321_HUMAN	0.124605	-0.37594	0.112501
-0.106602	-0.458271	0.65088	0.75168	1	KVD29	KVD29_HUMAN	0.232619	-0.562527	0.349322
0.185858	0.91199	0.370845	0.504117	1	LV301	LV301_HUMAN	0.203794	-0.213571	0.585288
-0.0301145	-0.114329	0.909928	0.9277	1	LV545	LV545_HUMAN	0.263401	-0.546372	0.486143
-0.330685	-2.14112	0.0426237	0.101135	1	LRRF1	LRRF1_HUMAN	0.154445	-0.633391	-0.0279787
-0.239949	-1.07295	0.293962	0.436575	1	LV325	LV325_HUMAN	0.223634	-0.678263	0.198366
-0.666947	-4.37005	0.00020603	0.0021509	0.0537726	DOPO	DOPO_HUMAN	0.152618	-0.966073	-0.367822
-0.348192	-3.01754	0.00595739	0.0221362	1	IGHG3	IGHG3_HUMAN	0.115389	-0.574351	-0.122033
-0.691971	-4.32463	0.00023129	0.00223582	0.0603671	IGKC	IGKC_HUMAN	0.160007	-1.00558	-0.378363
-0.254754	-1.04063	0.308419	0.44743	1	LV147	LV147_HUMAN	0.244809	-0.734571	0.225062
-0.369873	-1.51842	0.141973	0.253801	1	APOF	APOF_HUMAN	0.243591	-0.847302	0.107556
-0.380341	-2.07654	0.0487202	0.108684	1	KV116	KV116_HUMAN	0.183161	-0.739329	-0.0213521
0.740579	3.21047	0.00374424	0.0152702	0.977246	ABCB9	ABCB9_HUMAN	0.230677	0.288462	1.1927
-0.113612	-0.42246	0.67645	0.767624	1	HV118	HV118_HUMAN	0.268928	-0.640702	0.413478
-0.124006	-0.757125	0.456342	0.592563	1	HV428	HV428_HUMAN	0.163786	-0.44502	0.197008
-0.248269	-1.07197	0.294395	0.436575	1	ANGI	ANGI_HUMAN	0.231601	-0.702199	0.205661
-0.0620571	-0.473197	0.640347	0.746118	1	HV169	HV169_HUMAN	0.131144	-0.319096	0.194981
-0.179406	-0.912463	0.370599	0.504117	1	HV343	HV343_HUMAN	0.196617	-0.564768	0.205956
-0.451493	-2.23159	0.0352393	0.0875947	1	EPCR	EPCR_HUMAN	0.202319	-0.84803	-0.0549555
0.0509878	0.206146	0.838416	0.878821	1	GNPTG	GNPTG_HUMAN	0.247339	-0.433787	0.535763
0.0258299	0.120146	0.905368	0.92667	1	LV746	LV746_HUMAN	0.214988	-0.395539	0.447199
-0.306648	-1.07946	0.291112	0.436575	1	A0A075B7B8	A0A075B7B8_HUMAN	0.284074	-0.863422	0.250127
0.460418	1.99867	0.0570931	0.126282	1	B2MG	B2MG_HUMAN	0.230362	0.00891693	0.911918
-0.03887	-0.180397	0.858356	0.892553	1	HBA	HBA_HUMAN	0.215469	-0.461181	0.383441
-0.2267	-1.06321	0.298277	0.439832	1	LV218	LV218_HUMAN	0.213223	-0.644609	0.191209
-0.536442	-2.91003	0.0076766	0.0270756	1	SODE	SODE_HUMAN	0.184343	-0.897747	-0.175137
-0.0491883	-0.219304	0.828268	0.875214	1	HV432	HV432_HUMAN	0.224293	-0.488794	0.390417
-0.337064	-1.69405	0.103195	0.198043	1	IGLL5	IGLL5_HUMAN	0.19897	-0.727037	0.0529096
-0.436553	-3.12137	0.00464223	0.0183579	1	CRIS3	CRIS3_HUMAN	0.13986	-0.710674	-0.162433
-0.742268	-3.51378	0.00178097	0.00968403	0.464833	PI16	PI16_HUMAN	0.211245	-1.1563	-0.328236
-0.328444	-1.38161	0.179817	0.302789	1	KJ01	KJ01_HUMAN	0.237725	-0.794377	0.137489
0.153025	0.546009	0.587698	0.708103	1	IGLL1	IGLL1_HUMAN	0.280261	-0.396276	0.702326
-0.184817	-0.886851	0.383959	0.519239	1	KV621	KV621_HUMAN	0.208397	-0.593267	0.223633
-0.230658	-1.00885	0.323111	0.46083	1	HV551	HV551_HUMAN	0.228635	-0.678773	0.217458
-0.729242	-3.63841	0.00130682	0.00775179	0.341079	A0A087WWT3	A0A087WWT3_HUMAN	0.200429	-1.12207	-0.336409
-0.0222936	-0.152697	0.879913	0.90732	1	HV270	HV270_HUMAN	0.145999	-0.308446	0.263859
-0.645143	-2.44655	0.022126	0.0614349	1	CD44	CD44_HUMAN	0.263695	-1.16198	-0.12831
